# Supplementary material for: From Quiescence to Activation: The Reciprocal Regulation of Ras and Rho Signaling in Hepatic Stellate Cells
Source: Cells. 2025 May 5;14(9):674. doi: 10.3390/cells14090674 (PMC12071349; doi:10.3390/cells14090674)
Supplement: Supplementary file 1 [file cells-14-00674-s001.zip]

Archive with 1 entries (1 files):
- cells-3529301-supplementary.pdf
